# Supplementary material for: The Superior Laryngeal Nerve and Its Vulnerability in Surgeries of the Neck
Source: Diagnostics (Basel). 2021 Jul 12;11(7):1243. doi: 10.3390/diagnostics11071243 (PMC8305207; doi:10.3390/diagnostics11071243)
Supplement: Supplementary file 1 [file diagnostics-11-01243-s001.zip]

Archive with 1 entries (1 files):
- diagnostics-1276154-SI.pdf
